# Supplementary material for: Transarterial chemo-embolisation of hepatocellular carcinoma: impact of liver function and vascular invasion
Source: Br J Cancer. 2017 Jan 26;116(4):448–54. doi: 10.1038/bjc.2016.423 (PMC5318968; doi:10.1038/bjc.2016.423)
Supplement: Supplementary Table 1 [file bjc2016423x2.xlsx]

## Sheet: Sheet1
Supplementary table 1: Multivariable Cox regression (same as Table 3 but with reference for age changed to the oldest group)
Variable	Hazard ratio (95% C.I.)	p-value
Vascular invasion
No	1
Yes	1.751 (1.515 – 2.025)	<0.0001
Albumin, g/l	0.959 (0.950 – 0.968)	<0.0001
Log10 AFP	1.209 (1.158 – 1.261)	<0.0001
Tumour size, cm	1.054 (1.038 – 1.070)	<0.0001
Log10 Bilirubin	1.697 (1.394 – 2.066)	<0.0001
Tumour number
Solitary	1
Multiple	1.284 (1.151 – 1.432)	<0.0001
Age groups
Over 70	1
61 – 70	0.779 (0.683 – 0.889)	<0.0001
51 - 60	0.783 (0.677 – 0.904)	0.001
Under 51	0.827 (0.684 – 1.000)	0.05
Aetiology
HCV	1
HBV	1.233 (1.050 – 1.449)	0.011
Other	1.231 (1.076 – 1.408)	0.002
Theta=0.0185, LR test of theta=0, chibar2(01)=17.83, p<0.0001
