# Supplementary material for: Transarterial chemo-embolisation of hepatocellular carcinoma: impact of liver function and vascular invasion
Source: Br J Cancer. 2017 Jan 26;116(4):448–54. doi: 10.1038/bjc.2016.423 (PMC5318968; doi:10.1038/bjc.2016.423)
Supplement: Supplementary Table 2 [file bjc2016423x3.xlsx]

## Sheet: supplementary table 1
Supplementary Table 2: Median survival according to each classification system in the various cohorts
Figure	Cohort	Classification system	N	Median survival in months (95% C.I.)	Harrell’s C	AIC
Supplementary figure 1	Europe	ALBI grade 1 (within C-P A)	366	26.45 (23.22, 28.09)	0.5661	7524.7
		ALBI grade 2 (within C-P A)	487	15.39 (13.59, 17.27)
		ALBI grade 3 (within C-P A)	5	.
	Japan	ALBI grade 1 (within C-P A)	83	38.91 (27.27, 51.97)	0.542	2582.4
		ALBI grade 2 (within C-P A)	257	24.51 (19.90, 28.32)
		ALBI grade 3 (within C-P A)	1	.
	Egypt	ALBI grade 1 (within C-P A)	143	30.00 (20.00, .)	0.5422	1558.43
		ALBI grade 2 (within C-P A)	326	22.00 (18.00, 24.00)
		ALBI grade 3 (within C-P A)	6	.
	Hong Kong (China)	ALBI grade 1 (within C-P A)	34	30.20 (16.84, 47.17)	0.5568	722.937
		ALBI grade 2 (within C-P A)	76	21.61 (14.41, 25.92)
		ALBI grade 3 (within C-P A)	0	.
Supplementary figure 2	Europe	C-P A	865	18.68 (17.27, 20.72)	0.5446	10877.1
		C-P B	286	13.26 (11.32, 15.03)
		C-P C	17	5.30 (2.73, 26.84)
	Japan	C-P A	341	26.32 (23.49, 31.55)	0.5662	5849.67
		C-P B	270	19.77 (15.89, 22.20)
		C-P C	44	15.00 (7.47, 27.04)
	Egypt	C-P A	475	24.00 (20.00, 27.00)	0.6161	4392.09
		C-P B	468	15.00 (14.00, 17.00)
		C-P C	55	5.00 (4.00, 9.00)
	Hong Kong (China)	C-P A	110	23.16 (16.88, 30.07)	0.5684	1003.31
		C-P B	31	7.53 (3.09, 20.13)
		C-P C	2	.
Supplementary figure 3	Europe	HAP class A	165	27.27 (25.07, 32.96)	0.603	8251.56
		HAP class B	307	18.26 (15.26, 23.03)
		HAP class C	283	16.05 (13.68, 17.43)
		HAP class D	132	7.96 (5.92, 9.61)
	Japan	HAP class A	77	40.53 (32.66, 51.35)	0.6382	4788.53
		HAP class B	185	31.12 (26.81, 36.88)
		HAP class C	220	20.66 (19.14, 23.55)
		HAP class D	89	8.65 (7.20, 13.52)
	Egypt	HAP class A	90	32.00 (24.00, . )	0.5951	4432.88
		HAP class B	225	19.00 (18.00, 26.00)
		HAP class C	410	18.00 (16.00, 20.00)
		HAP class D	273	13.00 (12.00, 14.00)
	Hong Kong (China)	HAP class A	17	45.13 (22.20, 79.14)	0.6651	949.986
		HAP class B	51	25.59 (15.63, 31.55)
		HAP class C	42	15.89 (7.89, 22.83)
		HAP class D	29	3.65 (1.81, 7.89)
Supplementary figure 4	Europe	Without macrovascular invasion	1089	17.60 (16.25, 19.38)	NA	NA
		With macrovascular invasion	130	7.53 (6.35, 11.84)	NA	NA
	Japan	Without macrovascular invasion	456	27.96 (25.56, 30.99)	NA	NA
		With macrovascular invasion	198	10.69 (8.22, 12.93)	NA	NA
	Egypt	Without macrovascular invasion	895	18.00 (18.00, 20.00)	NA	NA
		With macrovascular invasion	103	7.00 (6.00, 9.00)	NA	NA
	Hong Kong (China)	Without macrovascular invasion	127	22.83 (16.88, 28.39)	NA	NA
		With macrovascular invasion	16	2.70 (1.74, 9.01)	NA	NA
