# Supplementary material for: Transarterial chemo-embolisation of hepatocellular carcinoma: impact of liver function and vascular invasion
Source: Br J Cancer. 2017 Jan 26;116(4):448–54. doi: 10.1038/bjc.2016.423 (PMC5318968; doi:10.1038/bjc.2016.423)
Supplement: Supplementary Table 3 [file bjc2016423x4.xlsx]

## Sheet: supplementary table 2
Supplementary Table 3: Log-rank tests for the different KM plots presented in the manuscript
Figure	ALBI 1 vs ALBI2	ALBI 2 vs ALBI3	ALBI 1 vs ALBI3	CP-A vs CP-B	CP-B vs CP-C	CP-A vs CP-C	HAP A vs HAP B	HAP A vs HAP C	HAP A vs HAP D	HAP B vs HAP C	HAP B vs HAP D	HAP C vs HAP D	VI vs no VI	VP0 vs VP1	VP0 vs VP2/3	VP0 vs VP4	VP1 vs VP2/3	VP1 vs VP4	VP2/3 vs VP4
1A	<0.0001	0.003	<0.0001	NA	VA	NA	NA	NA	NA	NA	NA	NA	NA	NA	NA	NA	NA	NA	NA
1B	0.0006	<0.0001	<0.0001	NA	VA	NA	NA	NA	NA	NA	NA	NA	NA	NA	NA	NA	NA	NA	NA
1C	0.0001	<0.0001	<0.0001	NA	VA	NA	NA	NA	NA	NA	NA	NA	NA	NA	NA	NA	NA	NA	NA
1D	0.0407	<0.0001	0.0025	NA	VA	NA	NA	NA	NA	NA	NA	NA	NA	NA	NA	NA	NA	NA	NA
2A	<0.0001	<0.0001	<0.0001	NA	VA	NA	NA	NA	NA	NA	NA	NA	NA	NA	NA	NA	NA	NA	NA
2B	<0.0001	NA	NA	NA	VA	NA	NA	NA	NA	NA	NA	NA	NA	NA	NA	NA	NA	NA	NA
2C	NA	NA	NA	<0.0001	0.0001	<0.0001	NA	NA	NA	NA	NA	NA	NA	NA	NA	NA	NA	NA	NA
2D	NA	NA	NA	NA	NA	NA	<0.0001	<0.0001	<0.0001	0.0001	<0.0001	<0.0001	NA	NA	NA	NA	NA	NA	NA
2E	NA	NA	NA	NA	NA	NA	NA	NA	NA	NA	NA	NA	<0.0001	NA	NA	NA	NA	NA	NA
2F	NA	NA	NA	NA	NA	NA	NA	NA	NA	NA	NA	NA	NA	0.0033	<0.0001	<0.0001	0.0115	0.0186	0.2757
s.1A	<0.0001	NA	NA	NA	VA	NA	NA	NA	NA	NA	NA	NA	NA	NA	NA	NA	NA	NA	NA
s.1B	0.0092	NA	NA	NA	VA	NA	NA	NA	NA	NA	NA	NA	NA	NA	NA	NA	NA	NA	NA
s.1C	0.0165	NA	NA	NA	VA	NA	NA	NA	NA	NA	NA	NA	NA	NA	NA	NA	NA	NA	NA
s.1D	0.0328	NA	NA	NA	VA	NA	NA	NA	NA	NA	NA	NA	NA	NA	NA	NA	NA	NA	NA
s.2A	NA	NA	NA	0.0002	0.6356	0.1901	NA	NA	NA	NA	NA	NA	NA	NA	NA	NA	NA	NA	NA
s.2B	NA	NA	NA	<0.0001	0.159	0.0001	NA	NA	NA	NA	NA	NA	NA	NA	NA	NA	NA	NA	NA
s.2C	NA	NA	NA	<0.0001	<0.0001	<0.0001	NA	NA	NA	NA	NA	NA	NA	NA	NA	NA	NA	NA	NA
s.2D	NA	NA	NA	0.0754	0.3428	0.0084	NA	NA	NA	NA	NA	NA	NA	NA	NA	NA	NA	NA	NA
s.3A	NA	NA	NA	NA	NA	NA	0.0015	<0.0001	<0.0001	0.1009	<0.0001	<0.0001	NA	NA	NA	NA	NA	NA	NA
s.3B	NA	NA	NA	NA	NA	NA	0.0805	<0.0001	<0.0001	<0.0001	<0.0001	0.0001	NA	NA	NA	NA	NA	NA	NA
s.3C	NA	NA	NA	NA	NA	NA	0.0043	0.0003	<0.0001	0.2771	<0.0001	<0.0001	NA	NA	NA	NA	NA	NA	NA
s.3D	NA	NA	NA	NA	NA	NA	0.0534	0.0029	0.0001	0.1024	0.0005	0.0194	NA	NA	NA	NA	NA	NA	NA
s.4A	NA	NA	NA	NA	NA	NA	NA	NA	NA	NA	NA	NA	<0.0001	NA	NA	NA	NA	NA	NA
s.4B	NA	NA	NA	NA	NA	NA	NA	NA	NA	NA	NA	NA	<0.0001	NA	NA	NA	NA	NA	NA
s.4C	NA	NA	NA	NA	NA	NA	NA	NA	NA	NA	NA	NA	<0.0001	NA	NA	NA	NA	NA	NA
s.4D	NA	NA	NA	NA	NA	NA	NA	NA	NA	NA	NA	NA	<0.0001	NA	NA	NA	NA	NA	NA
CP, Child-Pugh; VI, vascular invasion; NA, not applicable; s.1A, supplementary figure 1A
